# Supplementary material for: Efficient Expression of Lactone Hydrolase Cr2zen for Scalable Zearalenone Degradation in Pichia pastoris
Source: Toxins (Basel). 2025 Dec 23;18(1):10. doi: 10.3390/toxins18010010 (PMC12846278; doi:10.3390/toxins18010010)
Supplement: Supplementary file 1 [file toxins-18-00010-s001.zip]

Archive with 1 entries (1 files):
- toxins-4008439-supplementary.pdf
